# Supplementary material for: Predictive potential of tumour-stroma ratio on benefit from adjuvant bevacizumab in high-risk stage II and stage III colon cancer
Source: Br J Cancer. 2018 May 14;119(2):164–9. doi: 10.1038/s41416-018-0083-0 (PMC6048031; doi:10.1038/s41416-018-0083-0)
Supplement: Supplementary file 3 — Table S1 [file 41416_2018_83_MOESM3_ESM.xlsx]

## Sheet: Table S1
Table S1. Cox univariate and multivariate analysis of all patients.		Disease-free survival						Overall survival
		Univariate			Multivariate			Univariate			Multivariate
	N =	HR	95% CI	P-value	HR	95% CI	P-value	HR	95% CI	P-value	HR	95% CI	P-value
TSR
Stroma-low	824
Stroma-high	339	1.8	1.32 – 2.33	<0.001	1.6	1.17 – 2.14	0.003	1.5	1.04 – 2.29	0.03	1.5	0.99 – 2.27	0.05
Randomized treatment
FOLFOX-4	405
Bevacizumab- FOLFOX-4	401	1.2	0.86 – 1.67	0.28				1.3	0.83 – 1.20	0.26
Bevacizumab - XELOX	406	0.9	0.63 – 1.28	0.56				0.8	0.51 – 1.35	0.46
Gender
Male	673
Female	539	0.8	0.56 – 0.99	0.05	0.7	0.50 – 0.92	0.013	0.6	0.38 – 0.85	0.006	0.5	0.33 – 0.78	0.002
Age (years)
<= 50	278
51 – 64	556	1.2	0.80 – 1.68	0.44				1.1	0.65 – 1.72	0.81
65 – 70	247	1.3	0.82 – 1.94	0.29				1.0	0.57 – 1.81	0.95
71 – 80	129	1.2	0.74 – 2.05	0.43				1.0	0.47 – 1.97	0.92
>80	2	6.1	0.84 – 44.46	0.07				9.7	1.32 – 72.04	0.03
Disease stage
II (high-risk)	205
III	1007	2.1	1.31 – 3.29	0.002	2.1	1.27 – 3.37	0.004	1.9	1.04 – 3.47	0.04	1.9	1.01 – 3.55	0.05
Previous hypertension
No	786
Yes	426	1.0	0.72 – 1.29	0.81				1.3	0.86 – 1.84	0.24
KRAS*
Negative	328
Positive	445	1.3	0.91 – 1.83	0.15				1.1	0.72 – 1.76	0.60
BRAF*
Wildtype	994
Mutation	78	1.1	0.66 – 1.96	0.65				1.7	0.90 – 3.15	0.10	1.7	0.89 – 3.14	0.11
MMR status*
MSS	930
MSI	121	0.5	0.30 – 0.96	0.04	0.6	0.32 – 1.03	0.06	0.7	0.32 – 1.38	0.27
CEA (ng/L)*
<= 5.0	1171
> 5.0	28	1.0	0.43 – 2.55	0.92				1.3	0.41 – 4.07	0.66
Abbreviations: TSR Tumour stroma-ratio, MMR status Mismatch Repair status, MSI Microsatellite instability, MSS Microsatellite stable, CEA Carcinoembryonic antigen
* Data not available from all patients
