# Supplementary material for: Predictive potential of tumour-stroma ratio on benefit from adjuvant bevacizumab in high-risk stage II and stage III colon cancer
Source: Br J Cancer. 2018 May 14;119(2):164–9. doi: 10.1038/s41416-018-0083-0 (PMC6048031; doi:10.1038/s41416-018-0083-0)
Supplement: Supplementary file 4 — Table S2 [file 41416_2018_83_MOESM4_ESM.xlsx]

## Sheet: Table S2
Table S2. Cox regression interaction model
	Disease-free survival
	HR (95% CI)	P- value			HR (95% CI)	P- value
TSR * treatment		0.005
TSR (stroma-high vs stroma-low)	2.92 (1.78 – 4.79)	<0.001
Stroma-low			Stroma-high
FOLFOX-4		0.003	FOLFOX-4			0.22
Bevacizumab- FOLFOX-4	1.94 (1.24 – 3.04)	0.004	Bevacizumab- FOLFOX-4		0.61 (0.35-1.07)	0.08
Bevacizumab - XELOX	1.07 (0.64 – 1.77)	0.80	Bevacizumab - XELOX		0.78 (0.47-1.30)	0.35
	Overall survival
TSR * treatment		0.007
TSR (stroma-high vs stroma-low)	3.14 (1.57 – 6.26)	0.001
Stroma-low			Stroma-high
FOLFOX-4		0.002	FOLFOX-4			0.25
Bevacizumab- FOLFOX-4	2.53 (1.36-4.71)	0.003	Bevacizumab- FOLFOX-4		0.50 (0.22-1.14)	0.10
Bevacizumab - XELOX	1.13 (0.55-2.31)	0.74	Bevacizumab - XELOX		0.74 (0.37-1.51)	0.41
Abbreviations: TSR Tumour-stroma ratio
